# Supplementary material for: Quantitative FRET Microscopy Reveals a Crucial Role of Cytoskeleton in Promoting PI(4,5)P2 Confinement
Source: Int J Mol Sci. 2021 Oct 29;22(21):11727. doi: 10.3390/ijms222111727 (PMC8583820; doi:10.3390/ijms222111727)
Supplement: Supplementary file 1 [file ijms-22-11727-s001.zip]

Archive with 1 entries (1 files):
- ijms-1385432-supplementary.pdf
